# Supplementary material for: Zinc and Breast Cancer Survival: A Prospective Cohort Study of Dietary Intake and Serum Levels
Source: Nutrients. 2022 Jun 22;14(13):2575. doi: 10.3390/nu14132575 (PMC9268140; doi:10.3390/nu14132575)
Supplement: Supplementary file 1 [file nutrients-14-02575-s001.zip]

Archive with 1 entries (1 files):
- nutrients-1720293-supplementary.pdf
